# Supplementary material for: Reverse Transcription Errors and RNA–DNA Differences at Short Tandem Repeats
Source: Mol Biol Evol. 2016 Jul 12;33(10):2744–58. doi: 10.1093/molbev/msw139 (PMC5026258; doi:10.1093/molbev/msw139)
Supplement: Supplementary Data [file supp_msw139_suppl_data.zip]

Archive with 4 entries (4 files):
- Text3_ChaiMicrosat_Multinomial_4lib.pdf
- Supplemental_Figs_Tables_June8.pdf
- Text1_ChaiMicrosat_Multinomial.pdf
- Text2_ChaiMicrosat_Multinomial_lumping.pdf
